# Supplementary material for: Efficacy and Safety of Diet Therapies in Children With Autism Spectrum Disorder: A Systematic Literature Review and Meta-Analysis
Source: Front Neurol. 2022 Mar 14;13:844117. doi: 10.3389/fneur.2022.844117 (PMC8963985; doi:10.3389/fneur.2022.844117)
Supplement: Supplementary file 1 [file Data_Sheet_1.ZIP]

Archive with 2 entries (2 files):
- Supplementary File(s)/Supplementary Figures.docx
- Supplementary File(s)/Table S1.docx
